# Supplementary material for: The Preparation of Acryloxyl Group Functionalized Siloxane Polymers and the Study of Their Ultra Violet Curing Properties
Source: Polymers (Basel). 2024 Feb 7;16(4):465. doi: 10.3390/polym16040465 (PMC10893288; doi:10.3390/polym16040465)
Supplement: Supplementary file 1 [file polymers-16-00465-s001.zip]

Archive with 1 entries (1 files):
- polymers-2771987-supplementary.pdf
